# Supplementary material for: Implementation of an AI-Based Clinical Decision Support System Predicting In-Hospital Cardiac Arrest in General Wards: A Multicenter Staggered-Implementation Study in Secondary Hospitals in Korea
Source: Diagnostics (Basel). 2026 May 29;16(11):1682. doi: 10.3390/diagnostics16111682 (PMC13257196; doi:10.3390/diagnostics16111682)
Supplement: Supplementary file 1 [file diagnostics-16-01682-s001.zip]

Archive with 4 entries (4 files):
- Supplementary FileS1_Supplementary Methods.pdf
- Supplementary Table final.pdf
- Supplementary_FileS2_STROBE_checklist_Revision.pdf
- Supplementary_FileS3_DECIDE-AI_checklist_Revision.pdf
